# Supplementary material for: Molecular Characterization of Nine TRAF Genes in Yellow Catfish (Pelteobagrus fulvidraco) and Their Expression Profiling in Response to Edwardsiella ictaluri Infection
Source: Int J Mol Sci. 2023 May 6;24(9):8363. doi: 10.3390/ijms24098363 (PMC10179116; doi:10.3390/ijms24098363)
Supplement: Supplementary file 1 [file ijms-24-08363-s001.zip]

Archive with 1 entries (1 files):
- ijms-2346050-supplementary.pdf
